# Supplementary material for: Causal association between serum 25-Hydroxyvitamin D levels and cutaneous melanoma: a two-sample Mendelian randomization study
Source: Front Oncol. 2023 Aug 17;13:1154107. doi: 10.3389/fonc.2023.1154107 (PMC10470627; doi:10.3389/fonc.2023.1154107)
Supplement: Supplementary Table 1 — Gene symbols and traits corresponding to the SNPs listed in the ordinate of . [file Table_1.xlsx]

## Sheet: Sheet1
SNP	rs10859995	rs2511279	rs3829251	rs11726886	rs3732220	rs7652808	rs4580037	rs11264361	rs11867297	rs1800775	rs1841850	rs325393	rs5770794	rs115288876	rs2245133	rs290400	rs138335	rs35823191	rs1321247	rs2074735	rs7528419	rs10277163	rs77924615	rs2807834	rs2595644	rs11023159	rs6129648	rs1047891	rs1042034	rs61813875	rs10438978	rs1343776	rs12056768	rs1048328	rs12462826	rs34726834	rs1627043	rs512083	rs2229742	rs986649	rs7569755	rs61887421	rs17473257	rs11207969	rs2037511	rs1858889	rs11542462	rs11600054	rs964184
Gene	HAL	FLJ42102	NADSYN1	AC112518.3	UGT1A5	CADM2	RP11-78L16.1	FDPS	WIPI1	CETP	RP13-379L11.3	MEF2A	PPP6R2	S100A11	MED23	RP13-379L11.3	ST13	PADI1	SCGN	PLA2G3	CELSR2	DNAH11	PDILT	MARC1	UBE2D4	SPON1	LINC01728	CPS1	APOB	LCE3E	SMUG1P1	RP11-399E6.1	LINC00536	KLK11	-	EBF2	FLJ42102	AKR1A1	NRIP1	TNFAIP8	HTR5BP	SHANK2	SPON1	USP1	SERPINB11	COG5	SDR42E1	PDE3B	ZPR1
Trait			Vitamin D levels		Total serum bilirubin	Impedance of arm right	Age completed full time education	Serum magnesium	Red cell distribution width	HDL cholesterol lipoprotein fraction concentration			Heel bone mineral density	Self-reported eczema or dermatitis	Arm fat mass right		Height		Mean corpuscular hemoglobin		Self-reported high cholesterol	Self-reported high cholesterol	Glomerular filtration rate creatinine	High density lipoprotein		Cause of death: home	Birth weight	Metabolite levels small molecules and protein measures	Cholesterol hdl	Self-reported eczema or dermatitis	Total cholesterol	Trunk fat-free mass	Hair or balding pattern: pattern 4		White blood cell count	Vascular or heart problems diagnosed by doctor: high blood pressure	Cause of death: appendix	Red blood cell count	Platelet distribution width		Heel bone mineral density		Open wound of lower leg	Platelet distribution width	Eosinophil percentage of white cells			Height	Age related disease endophenotypes
			Circulating 25OHD Vitamin D levels			Impedance of arm left	Qualifications: none	Crohns disease	Mean corpuscular hemoglobin	HDL cholesterol large lipoprotein fraction concentration			Platelet count	No blood clot, bronchitis, emphysema, asthma, rhinitis, eczema or allergy diagnosed by doctor	Trunk fat mass		Impedance of whole body		Disorders of mineral metabolism		Medication for cholesterol, blood pressure or diabetes: cholesterol lowering medication	Total cholesterol	Vascular or heart problems diagnosed by doctor: high blood pressure	LDL cholesterol			Total cholesterol	Whole body water mass	Triglycerides ln	Atopic dermatitis	High density lipoprotein	Trunk predicted mass	Hair or balding pattern: pattern 3			Vascular or heart problems diagnosed by doctor: none of the above		Sitting height	Vascular or heart problems diagnosed by doctor: none of the above				Diseases	Self-reported high cholesterol	Eosinophil count				Age related diseases mortality and associated endophenotypes
			Osteoporosis			Impedance of whole body	Duration of vigorous activity	Body mass index females		HDL cholesterol lipoprotein fraction concentration by NMR				Self-reported asthma	Whole body fat mass		Comparative body size at age 10		Red cell distribution width		Treatment with simvastatin		Self-reported hypertension	Granulocyte percentage of myeloid white cells			Low density lipoprotein	Whole body fat-free mass	Self-reported high cholesterol	No blood clot, bronchitis, emphysema, asthma, rhinitis, eczema or allergy diagnosed by doctor	HDL cholesterol	Comparative height size at age 10	Monocyte count			Systolic blood pressure		Hematocrit	Birth weight					Medication for cholesterol, blood pressure or diabetes: cholesterol lowering medication	Sum eosinophil basophil counts				Self-reported high cholesterol
						Arm fat-free mass right		Body mass index		HDL cholesterol mean size lipoprotein fraction concentration				Hayfever, allergic rhinitis or eczema	Arm fat mass left		Impedance of leg left		Hemoglobin concentration		LDL cholesterol female		Vascular or heart problems diagnosed by doctor: none of the above	Low density lipoprotein			LDL cholesterol	Trunk fat-free mass	Triglycerides	Hayfever, allergic rhinitis or eczema		Arm fat-free mass left	Arm fat percentage right			Self-reported hypertension		Hemoglobin concentration	Vascular or heart problems diagnosed by doctor: high blood pressure					Treatment with simvastatin	Eosinophil percentage of granulocytes				Metabolite levels lipoprotein measures
						Arm fat-free mass left		Inflammatory bowel disease		Lipid metabolism phenotypes				Asthma	Leg fat mass right				Reticulocyte fraction of red cells		Treatment with cholesterol lowering medication		Treatment with blood pressure medication	Monocyte percentage of white cells				Trunk predicted mass	Total cholesterol	Asthma		Whole body water mass	Hair or balding pattern: pattern 2			Treatment with blood pressure medication		Height	Red blood cell count					Treatment with cholesterol lowering medication	Neutrophil percentage of granulocytes				Cholesterol
						Arm predicted mass right		Creatinine in urine		APOA1 assay lipoprotein fraction concentration				Allergic disease	Arm fat percentage left				Reticulocyte count		Treatment with atorvastatin		Diastolic blood pressure	Total cholesterol				Impedance of whole body	Treatment with cholesterol lowering medication	Allergic disease		Arm predicted mass right				Treatment with bendroflumethiazide		White blood cell count	Coronary artery disease					Triglycerides					Total cholesterol levels
						Arm predicted mass left				HDL cholesterol large lipoprotein fraction concentration in fasting sample				Atopic dermatitis	Body mass index				Hematocrit		Cholesterol total		No treatment with medication for cholesterol, blood pressure, diabetes, or take exogenous hormones					Arm fat-free mass left	Low density lipoprotein	Self-reported asthma		Whole body fat-free mass						Reticulocyte count	Self-reported hypertension					Platelet count					Platelet distribution width
						Trunk fat-free mass				HDL cholesterol mean size lipoprotein fraction concentration in fasting sample				Plantar warts	Arm fat percentage right				Mean corpuscular hemoglobin concentration		LDL cholesterol male		Medication for cholesterol, blood pressure or diabetes: blood pressure medication					Leg predicted mass right	HDL cholesterol	Impedance of arm left		Arm predicted mass left						Myeloid white cell count						Mean platelet volume					Treatment with fenofibrate
						Trunk predicted mass				LDL cholesterol mean size lipoprotein fraction concentration				Wheeze or whistling in the chest in last year	Weight				Self-reported hereditary or genetic haematological disorder		Medication for cholesterol, blood pressure or diabetes: none of the above		Calculus of kidney and ureter					Arm fat-free mass right	VLDL cholesterol particle diameter	Impedance of arm right		Arm fat-free mass right						Sum neutrophil eosinophil counts											Treatment with cholesterol lowering medication
						Whole body water mass				LDL cholesterol small lipoprotein fraction concentration				Doctor diagnosed asthma	Hip circumference				High light scatter percentage of red cells		Lipoprotein associated phospholipase A2 activity and mass		Glomerular filtration rate					Basal metabolic rate	Triglycerides females	Treatment with doublebase gel		Sitting height						Granulocyte count											Medication for cholesterol, blood pressure or diabetes: cholesterol lowering medication
						Whole body fat-free mass				High density lipoprotein				Treatment with seretide 50 evohaler	Leg fat mass left				High light scatter reticulocyte count		1 alkyl 2 acetylglycerophosphocholine esterase		Creatinine in urine					Arm predicted mass left	Medication for cholesterol, blood pressure or diabetes: cholesterol lowering medication	Impedance of whole body		Basal metabolic rate						High light scatter reticulocyte count											Triglycerides in metabolic syndrome subjects without diabetes
						Basal metabolic rate				LDL cholesterol mean size lipoprotein fraction concentration in fasting sample				Treatment with ventolin 100micrograms inhaler	Body fat percentage				Mean corpuscular volume		Lp2 activity		Systolic blood pressure					Leg fat-free mass right	LDL cholesterol	Treatment with betnovate cream		Qualifications: college or university degree						Neutrophil count											Metabolic syndrome
						Nervous feelings				LDL cholesterol small lipoprotein fraction concentration in fasting sample				Hair or balding pattern: pattern 4	Leg fat percentage right				Platelet count		Low density lipoprotein		Medication for cholesterol, blood pressure or diabetes: none of the above					Arm predicted mass right	Lp2 mass	Treatment with diprobase cream		Impedance of arm left						Sum basophil neutrophil counts											Metabolic syndrome x
						Risk taking				HDL cholesterol median HDL cholesterol					Trunk fat percentage				Comparative height size at age 10		Myocardial infarction		Self-reported squamous cell carcinoma					Glomerular filtration rate in non diabetics creatinine	Red cell distribution width			Forced vital capacity, best measure						Plateletcrit											Treatment with atorvastatin
						Worrier or anxious feelings				HDL cholesterol change with statins					Waist circumference				Mean corpuscular hemoglobin MCH		Chronic ischaemic heart disease		Creatinine					log eGFR creatinine in non diabetics	High density lipoprotein			Leg fat-free mass right						Nap during day											Cholesterol ldl
						Past tobacco smoking				VLDL cholesterol small lipoprotein fraction concentration					Leg predicted mass left				Pulse rate		Self-reported angina							Impedance of arm left	Reticulocyte fraction of red cells			Fluid intelligence score																	Low density lipoprotein
						Comparative body size at age 10				IDL total lipoprotein fraction concentration					Taking other prescription medications				Platelet distribution width		Treatment with ezetimibe							Leg fat-free mass left				Leg predicted mass right																	Hypertriglyceridemia
						Leg fat-free mass left				LDL cholesterol total lipoprotein fraction concentration in fasting sample					Leg fat-free mass left				Ferritin		Vascular or heart problems diagnosed by doctor: angina							Leg predicted mass left				Height																	Medication for cholesterol, blood pressure or diabetes: none of the above
						Leg predicted mass left				Low high density lipoprotein cholesterol levels									Height		Illnesses of father: heart disease							Impedance of arm right				Impedance of arm right																	Treatment with simvastatin
						Drive faster than motorway speed limit				IDL total lipoprotein fraction concentration in fasting sample									Mean platelet volume		High density lipoprotein							Impedance of leg right				Leg predicted mass left																	Metabolic syndrome domains Multivariate analysis
						Leg fat-free mass right				VLDL cholesterol small lipoprotein fraction concentration in fasting sample									Diastolic blood pressure		Treatment with aspirin							Platelet count				Leg fat-free mass left																	Metabolite levels
						Ever smoked				VLDL cholesterol total lipoprotein fraction concentration									Plateletcrit		Medication for pain relief, constipation, heartburn: aspirin							Impedance of leg left				Impedance of whole body																	LDL cholesterol levels
						Leg predicted mass right				Cholesterol hdl									Hemoglobin Hb		Angina pectoris							Creatinine in urine				Forced vital capacity																	Coronary heart disease
						Weight				HDL cholesterol modeled HDL cholesterol									HbA1c		Lipoprotein associated phospholipase A2 activity change in response to darapladib treatment in cardiovascular disease							Glomerular filtration rate creatinine				Intelligence																	Treatment with ezetimibe
						Smoking status: previous				Blood metabolite levels									Vascular or heart problems diagnosed by doctor: high blood pressure		APOB apolipoprotein B							Creatinine				Qualifications: none																	Platelet count
						Suffer from nerves				Triglycerides									Red blood cell count		HDL cholesterol							Serum creatinine estimated glomerular filtration rate eGFR				Qualifications: A levels or as levels or equivalent																	Blood metabolite levels
						Body mass index				Total cholesterol									Monocyte count		Treatment with lipitor 10mg tablet							Mean platelet volume				Home area population density: Scotland large urban area																	Triglycerides change with statins
						Impedance of leg left				HDL cholesterol mmoll									Self-reported hypertension		Vascular or heart problems diagnosed by doctor: heart attack							Plasma homocysteine levels post methionine load test				Forced expiratory volume in 1-second, best measure																	Intermediate LDL cholesterol by NMR
						Impedance of leg right				VLDL cholesterol total lipoprotein fraction concentration in fasting sample									Polycythaemia vera		Self-reported heart attack or myocardial infarction							Serum metabolite levels				Weight																	Reticulocyte count
						Number of children fathered				Lipid traits											LDL cholesterol							Weight				Years of educational attainment																	Cholesterol total
						Leg fat mass left				Low density lipoprotein											LDL cholesterol change with statins							Illnesses of mother: heart disease																					Reticulocyte fraction of red cells
						Leg fat mass right				LDL cholesterol											Coronary heart disease or coronary artery disease							Mean corpuscular hemoglobin																					Mean corpuscular hemoglobin concentration
						Hand grip strength left				Triglycerides lipoprotein fraction											Treatment with rosuvastatin							Mean corpuscular volume																					Cholesterol hdl
						Arm fat mass left				Age-related macular degeneration											Coronary artery disease							HDL cholesterol																					Metabolic syndrome domains Atherogenic Dyslipidemia PC2
						Types of physical activity in last 4 weeks: other exercises				Advanced age related macular degeneration											Trunk predicted mass							Systolic blood pressure																					Circulating a tocopherol concentrations following 3 y of controlled vitamin E supplementation in men
						Tense or highly strung				HDL cholesterol											Trunk fat-free mass							Plateletcrit																					Very low density lipoprotein cholesterol levels
						Alcohol intake frequency				Coronary artery disease											No treatment with medication for cholesterol, blood pressure, diabetes, or take exogenous hormones							log eGFR creatinine																					TriglyceridesHDL cholesterol ratio exam 1
						Arm fat mass right				APOA1 apolipoprotein AI											Lipoprotein associated phospholipase A2 activity Lp2							Eosinophil percentage of white cells																					Circulating vitamin E levels circulating alpha tocopherol concentrations
						Waist circumference				Apolipoprotein a i											Acute myocardial infarction							Homocysteine levels
						Bipolar disorder				HDL cholesterol in genotype 1 chronic hepatitis C virus HCV											Number of treatments or medications taken							Homocysteine
						Number of live births				Treatment with simvastatin											Whole body fat-free mass							Fibrinogen
						Hip circumference															Arm predicted mass right							Pain type experienced in last month: headache
						Whole body fat mass															Arm fat-free mass right							Eosinophil percentage of granulocytes
						Number of full sisters															Whole body water mass							White blood cell count
						Number of children ever born															Fathers age at death							Hip circumference
						Light smokers, at least 100 smokes in lifetime															Total cholesterol							Vascular or heart problems diagnosed by doctor: high blood pressure
						Types of physical activity in last 4 weeks: strenuous sports															Total cholesterol change with statins							Neutrophil percentage of granulocytes
						Types of transport used, excluding work: cycle															Height							Height
						Current employment status: retired															Body mass index adjusted for smoking							Hand grip strength right
						Number of unsuccessful stop-smoking attempts																						Self-reported hypertension
																												Vascular or heart problems diagnosed by doctor: none of the above
																												Sum basophil neutrophil counts
																												Lymphocyte count
																												Neutrophil count
																												Body mass index
																												Myeloid white cell count
																												Forced expiratory volume in 1-second, best measure
																												High density lipoprotein
																												Self-reported migraine
																												Chronic kidney disease
[truncated: 33 more columns]
